# Supplementary material for: Circulating tumor cell gene expression and plasma AR gene copy number as biomarkers for castration-resistant prostate cancer patients treated with cabazitaxel
Source: BMC Med. 2022 Jan 31;20:48. doi: 10.1186/s12916-022-02244-0 (PMC8805338; doi:10.1186/s12916-022-02244-0)
Supplement: Supplementary file 3 — Additional file 3. Raw data: Raw data biomarkers prostate cancer; the dataset used and analysed during the current study. [file 12916_2022_2244_MOESM3_ESM.xlsx]

## Sheet: raw data
patient id	date of birth (dd/mm/yyyy)	date of start cabazitaxel (dd/mm/yyyy)	date of progression (dd/mm/yyyy)	progression (0=no progression, 1=progression)	date of death or last follow-up (dd/mm/yyyy)	status (0=alive, 1=dead)	initial dose of cabazitaxel (0=25, 1=20)	number of cycles of cabazitaxel	baseline PSA	Gleason score	bone metastasis (0=no, 1=yes)	visceral metastasis (0=no, 1=yes)	liver metastasis (0=no, 1=yes)	lymph nodes metastasis (0=no, 1=yes)	AR CN (0=normal, 1=gain)	alkaline phosphatase U/l	lactate dehydrogenase U/l	hemoglobin g/l	neutrophils count	lymphocites count	platelet count	serum albumin g/l	ECOG performance status (0=0-1, 1=2)	Presence of pain (0=no, 1=yes)	previous surgery (0=no, 1=yes)	previous radiotherapy (0=no, 1=yes)	date of start docetaxel (dd/mm/yyyy)	date of start abiraterone (dd/mm/yyyy)	date of star enzalutamide (dd/mm/yyyy)	number of previous treatments	CTC status baseline (0=negative, 1=positive)	AR-V7 baseline	AKR1C3 baseline	AKT2 baseline	ALDH1 baseline	AR baseline	EPCAM baseline	PSMA baseline	MDK baseline	PARP baseline	MRP1 baseline	PIK3CA baseline	POU5F baseline	PSCA baseline	TUBB3 baseline	VIM baseline	ACTB baseline	HPRT1 baseline	CTC status after 1 cycle treatment (0=negative, 1=positive)
235	1965-08-27	2015-01-07	2015-03-23	1	2015-03-27	1	1	3	944.40	9	1	0	0	0	0	191	.	9.2	1860000	800000	157000	3.8	0	0	0	0	2014-04-14	2013-03-29	.	2	1	.	19080	25170	.	.	20780	22730	29320	21070	24560	22360	25380	27290	21110	19530	16690	22810	.
236	1941-11-30	2015-01-07	2016-01-15	1	2020-01-31	0	1	10	13.97	8	1	0	0	0	0	.	.	13.0	4510000	1890000	168000	.	0	0	1	0	2013-10-09	.	.	1	1	.	.	.	.	.	.	.	.	.	.	.	23350	.	.	21320	20090	.	.
237	1948-09-23	2015-01-14	2015-09-09	1	2016-07-16	1	0	9	43.67	10	1	0	0	1	1	.	.	13.4	.	.	.	.	0	.	1	0	2014-03-06	.	.	1	1	.	.	23070	.	.	.	.	.	21870	.	.	.	.	.	19670	18220	.	.
238	1942-05-13	2015-03-04	2015-09-03	1	2015-12-20	1	0	7	534.20	9	1	0	0	1	1	965	345	10.3	3900000	1900000	232000	.	0	0	0	0	2014-11-25	.	2014-06-12	2	1	.	19430	23660	.	.	19850	21110	29990	.	.	.	.	.	.	22380	18960	.	.
239	1957-05-16	2015-02-24	2015-10-26	1	2017-10-14	1	0	10	45.21	7	1	0	0	1	1	61	186	14.6	4830000	1970000	337000	.	0	0	1	1	2014-01-29	.	.	1	0	.	.	.	.	.	.	.	.	.	.	.	.	.	.	.	22720	.	.
240	1944-11-16	2015-03-18	2016-01-15	1	2016-06-21	1	1	10	24.95	8	1	0	0	1	0	67	170	13.1	5690000	2740000	253000	.	1	1	0	0	2012-07-13	2013-07-09	.	2	1	.	.	.	.	.	.	.	.	20630	.	30200	.	.	.	22010	18020	.	.
241	1949-11-08	2015-04-22	2015-10-30	1	2016-09-02	1	0	9	35.00	7	1	0	0	0	1	90	136	10.3	5530000	2360000	719000	.	0	0	1	1	2012-04-06	2014-12-03	2013-02-08	3	1	.	.	.	.	.	.	.	.	.	.	.	22530	28290	.	.	33800	.	.
242	1938-05-03	2015-05-15	2016-01-29	1	2018-08-16	1	1	10	19.00	9	1	1	0	1	0	189	76	12.4	2240000	1210000	216000	.	1	1	0	0	2009-09-18	2013-10-11	2013-02-22	3	1	.	.	.	.	.	.	.	.	.	.	.	21310	.	.	21010	19150	.	.
243	1955-07-09	2015-06-12	2015-09-21	1	2015-11-11	1	0	5	34.71	7	1	0	0	0	0	.	.	12.1	6400000	26000000	295000	.	0	0	1	0	2015-03-19	2014-12-04	.	2	1	.	.	23890	.	.	22770	.	.	21980	.	.	.	.	.	28140	20150	.	.
244	1941-04-21	2015-07-10	2015-11-11	1	2016-07-13	1	1	8	68.00	.	1	0	0	1	1	133	168	11.1	4150000	1790000	115000	4.5	1	1	1	1	2013-08-02	2014-09-08	.	2	1	.	.	.	.	.	.	.	.	.	.	.	.	.	.	22420	22960	.	.
245	1937-06-18	2015-08-21	2015-10-22	1	2015-12-18	1	1	5	434.00	8	0	1	0	1	0	173	135	9.5	3640000	940000	382000	.	1	1	1	1	2014-02-21	2014-07-08	2015-04-15	3	1	.	.	.	.	22730	19740	21430	31670	.	.	.	.	26270	.	.	17830	23320	.
246	1942-08-18	2015-10-01	2015-12-01	1	2015-12-16	1	0	2	47.89	7	1	0	0	1	0	176	286	14.2	4110000	2050000	234000	.	1	0	1	0	2015-02-19	.	2014-06-19	2	1	.	.	.	.	23010	23160	.	.	21940	.	22250	.	.	.	20970	19990	.	.
247	1937-01-05	2015-10-22	2016-05-13	1	2019-01-23	1	1	10	65.00	7	1	0	0	0	0	112	154	12.3	5130000	1690000	334000	.	0	0	1	0	2009-12-19	2012-01-12	2015-03-17	3	1	.	.	.	.	.	.	.	.	.	.	.	.	.	.	23120	21060	.	.
248	1935-06-16	2015-10-21	2016-12-21	1	2018-01-18	1	1	10	2.69	8	1	0	0	1	0	245	890	10.3	3450000	1970000	204000	.	0	0	1	1	2013-09-20	2014-10-27	.	2	1	.	22220	21130	21710	.	.	31930	.	20000	.	20640	.	.	.	17130	17200	20400	.
249	1941-12-14	2015-12-10	2016-04-01	1	2018-02-03	1	0	5	10.91	8	1	0	0	0	1	310	309	14.7	4250000	1050000	177000	.	0	0	0	1	2013-12-02	2014-11-18	.	2	1	.	.	.	.	.	.	21460	.	.	.	.	.	.	.	21970	21870	.	.
250	1949-02-22	2016-01-04	2016-01-28	1	2016-02-02	1	1	1	593.00	9	1	0	0	0	1	198	156	10.8	5450000	1230000	275000	.	1	0	1	0	2015-10-19	2014-12-04	.	2	1	.	.	.	.	.	21220	.	30120	.	.	25990	27350	.	.	23200	18640	22160	.
251	1955-08-21	2016-02-04	2016-08-19	1	2016-08-28	1	0	9	37.13	.	1	0	0	1	1	500	357	12.4	1000000	1550000	243000	.	0	1	1	0	2015-11-26	.	.	1	1	.	.	22660	.	.	17480	.	.	22280	.	.	23080	27430	.	20570	18900	22090	.
252	1946-02-22	2016-03-03	2017-04-26	1	2019-01-14	1	0	10	39.33	9	1	0	0	0	0	454	181	11.2	5360000	1780000	297000	.	0	0	0	0	2015-02-25	.	.	1	1	.	.	22440	.	.	.	.	.	.	.	.	24250	.	.	21650	20170	.	.
253	1937-10-26	2016-03-24	2017-03-31	1	2019-09-03	1	1	7	5.19	7	1	0	0	1	0	.	.	10.8	4400000	1440000	241000	.	0	0	0	0	2015-05-05	.	.	1	1	.	.	.	.	.	.	.	.	.	.	26060	28050	.	.	20510	18480	29970	.
254	1944-04-03	2016-04-21	2016-06-30	1	2016-08-17	1	1	3	140.40	8	1	0	0	1	1	965	345	.	.	.	.	.	0	.	0	0	2015-09-25	.	2012-10-23	2	1	.	.	.	.	20900	18330	23450	32740	.	.	.	29050	.	.	22050	17910	22240	.
255	1951-02-13	2016-04-14	2016-07-27	1	2018-06-09	1	0	3	17.61	.	1	0	0	1	0	.	186	14.4	3960000	820000	192000	.	0	0	1	1	2014-01-09	2014-11-04	.	2	0	.	.	.	.	.	.	.	.	.	.	.	.	.	.	.	21580	.	.
256	1939-11-13	2016-04-14	2016-06-29	1	2016-11-28	1	1	4	47.05	8	1	0	0	1	1	67	170	13.8	4970000	1250000	171000	.	0	1	1	0	2015-10-07	2015-03-10	.	2	1	.	.	.	.	.	21670	.	.	.	.	.	.	.	.	.	20980	.	.
257	1952-07-02	2016-05-06	2017-04-28	1	2017-11-26	1	0	10	123.00	.	1	0	0	0	1	.	.	11.3	2000000	.	147000	.	0	1	0	0	2015-03-18	2015-07-24	.	2	1	.	.	.	.	.	21030	.	33120	.	.	.	.	.	.	22520	21100	.	.
258	1940-05-22	2016-06-03	2017-03-08	1	2019-10-10	0	1	10	98.70	7	1	0	0	0	0	.	.	11.9	2890000	2450000	293000	.	0	0	1	1	2013-03-25	2014-05-13	.	2	1	.	.	.	.	.	.	.	.	.	.	.	.	.	.	22470	22890	.	.
259	1936-09-06	2016-06-01	2017-06-15	1	2020-02-10	0	1	8	6.51	8	1	0	0	1	0	.	.	12.5	3480000	1150000	165000	.	0	1	1	1	2015-04-02	.	.	1	1	.	.	.	.	.	.	.	.	.	.	.	.	.	.	22030	21390	.	.
260	1948-08-29	2016-07-20	2016-08-02	1	2016-08-02	1	1	1	2699.00	9	1	1	1	1	1	500	357	9.2	8730000	970000	274000	.	1	1	1	0	2016-02-25	2015-05-01	.	2	1	.	.	.	.	.	.	.	.	.	.	.	.	.	.	25530	20050	22210	.
261	1953-11-13	2016-07-14	2017-03-17	1	2018-12-30	1	0	10	12.00	9	1	0	0	1	0	.	.	11.4	7030000	1810000	259000	.	0	0	1	0	2015-09-08	2015-04-28	2014-08-08	3	1	.	.	.	.	.	22520	.	.	.	.	.	.	.	.	.	20720	.	.
262	1964-10-19	2016-08-03	2017-07-03	1	2018-06-21	1	0	10	74.20	10	1	0	0	1	0	.	.	12.0	2870000	1400000	236000	.	0	0	0	0	2015-08-28	2013-10-14	.	2	1	.	.	.	.	.	22080	20090	.	.	.	21980	.	.	.	20950	20390	33400	.
263	1946-09-26	2016-09-29	2017-10-05	1	2020-01-30	0	1	10	22.09	8	1	0	0	1	0	.	.	14.4	1610000	1130000	203000	.	0	0	0	1	2010-03-15	2011-10-24	.	2	1	.	.	.	.	.	.	.	.	32300	.	.	.	.	.	21280	21680	.	.
264	1947-12-27	2016-10-06	2017-04-13	1	2019-02-04	1	0	7	36.47	8	1	0	0	1	0	142	.	11.6	3280000	1010000	224000	.	0	0	0	0	2015-11-20	.	.	1	1	.	.	.	.	.	.	.	.	.	.	.	.	.	.	22510	22040	.	.
265	1937-01-17	2016-10-27	2016-11-15	1	2016-11-30	1	1	1	5000.00	8	1	0	0	1	0	.	.	11.5	7770000	500000	203000	.	0	1	0	1	2016-06-14	2016-07-29	.	2	1	22320	.	.	.	22690	21440	21910	.	.	.	.	.	.	.	21400	19530	20870	.
267	1935-09-24	2017-02-10	2017-10-18	1	2018-04-13	1	1	4	33.00	10	1	0	0	1	0	157	.	.	.	.	.	.	1	0	0	1	2011-12-29	.	2015-08-26	2	0	.	.	.	.	.	.	.	.	.	.	.	.	.	.	.	21500	.	.
268	1934-08-22	2017-02-03	2017-07-04	1	2017-11-13	1	1	8	199.70	7	1	1	0	1	0	83	497	9.4	4340000	1150000	189000	.	0	0	0	1	2016-10-05	2015-11-26	2015-07-14	3	0	.	.	.	.	.	.	.	.	.	.	.	.	.	.	.	21300	.	.
269	1943-09-02	2017-02-17	2017-10-16	1	2018-08-26	1	0	9	45.18	6	1	0	0	0	1	.	.	14.0	2380000	2030000	235000	.	0	1	0	0	2016-08-19	2015-03-19	2014-06-12	3	1	.	.	.	.	.	22480	.	.	.	.	.	.	.	.	23000	21090	.	.
270	1935-10-30	2017-03-10	2017-08-04	1	2018-01-06	1	1	8	17.44	9	1	0	0	1	0	.	.	.	.	.	.	.	0	.	1	0	2016-02-24	2011-07-21	2012-09-21	3	1	.	.	.	.	.	.	21610	.	.	.	.	.	.	.	21740	20830	.	.
271	1939-12-15	2017-03-31	2017-11-21	1	2018-04-29	1	1	8	147.50	.	1	1	1	0	0	205	318	.	.	.	.	.	0	.	0	0	.	.	.	1	1	.	.	.	.	.	21690	21470	.	.	.	.	21510	.	.	21640	22990	.	.
273	1947-02-24	2017-04-21	2017-09-20	1	2018-02-22	1	0	4	26.93	8	1	0	0	0	1	230	230	10.7	3460000	1610000	355000	.	0	0	1	1	2012-09-26	2013-11-15	.	2	1	.	21990	.	.	.	20650	.	.	.	.	.	.	.	.	18140	20050	19960	.
274	1945-06-18	2017-04-21	2018-02-14	1	2018-02-14	1	1	4	5.59	9	0	0	0	0	0	165	210	11.9	5280000	1740000	214000	.	1	1	1	1	2016-06-20	2015-09-30	2014-06-10	3	1	.	.	.	.	.	20580	.	.	.	.	.	.	.	.	21950	20900	21550	.
275	1955-02-04	2017-05-25	2017-12-21	1	2020-02-10	0	1	7	18.73	7	1	0	0	1	1	133	123	10.2	2060000	1270000	196000	.	1	0	1	1	2014-05-15	2014-11-10	.	2	1	.	.	.	.	.	.	.	.	.	.	.	.	.	.	21030	19730	.	.
276	1945-05-13	2017-06-30	2017-09-13	1	2020-01-23	0	1	4	160.00	7	1	0	0	0	0	209	271	11.7	4980000	2020000	351000	.	0	0	0	0	2016-06-21	2016-02-17	2014-10-28	3	1	.	.	.	.	.	.	.	.	.	.	.	.	.	.	20990	23150	.	.
277	1944-01-15	2017-06-22	2018-03-20	1	2018-05-31	1	0	1	77.00	9	1	0	0	1	1	.	240	11.4	8710000	1120000	467000	.	0	1	1	1	2016-10-13	2016-04-22	.	2	1	.	.	.	.	.	22780	.	31250	.	.	.	.	.	.	.	23520	.	.
278	1955-10-21	2017-08-03	2017-08-24	1	2017-09-13	1	1	1	379.00	.	1	0	0	0	1	.	.	.	.	.	.	.	1	.	0	0	2017-06-13	2016-01-20	.	2	1	21000	.	.	25350	18100	16200	19100	31700	22200	.	21770	20440	25250	21640	.	15800	19600	1
279	1940-09-21	2017-12-07	2018-02-20	1	2018-08-24	1	1	4	50.24	6	1	0	0	0	1	.	132	12.6	3250000	2260000	189000	.	1	0	1	0	2016-12-02	2016-05-13	.	2	1	20750	21000	22800	21900	17350	17500	17250	27250	21400	.	22790	29340	.	.	20000	15950	19600	.
280	1949-02-10	2017-12-05	2018-07-13	0	2020-02-13	0	1	7	76.13	9	1	0	0	0	0	.	.	12.9	5970000	810000	295000	.	0	0	1	1	2017-09-07	2017-01-10	.	2	1	.	22600	.	.	19050	.	23490	.	22120	.	.	23090	24920	.	20770	19810	22080	.
281	1938-05-30	2017-12-14	2018-05-23	1	2020-02-12	0	1	4	8.15	8	1	0	0	0	0	.	233	14.1	2640000	1170000	147000	.	0	0	0	0	2016-02-19	2014-04-03	2017-02-08	3	1	.	.	22940	21950	.	22700	.	.	.	.	22850	20300	.	.	19100	17300	.	.
282	1941-03-15	2018-01-11	2018-06-19	1	2019-01-24	1	1	8	63.07	6	1	0	0	1	1	228	451	.	.	.	.	.	0	.	0	1	2016-09-06	.	2017-10-03	2	1	20800	.	22600	.	17200	17250	19700	24550	22210	.	22480	35000	24500	23100	16400	17350	20800	1
283	1936-08-20	2018-01-24	2019-12-15	1	2019-12-15	1	1	10	5.76	8	1	0	0	1	0	.	253	13.3	7060000	1620000	224000	.	0	0	0	1	2017-07-05	2016-01-27	.	2	1	.	.	.	.	.	.	.	.	.	.	.	.	.	.	19790	20380	.	1
284	1947-11-26	2018-03-20	2019-08-11	1	2019-08-11	1	0	5	31.98	8	1	0	0	0	0	.	223	13.0	2940000	1300000	219000	.	1	1	0	0	2016-05-20	2015-03-18	2017-08-04	3	1	23400	.	23000	.	21300	22250	21400	.	.	.	.	.	.	.	21050	20600	.	1
285	1940-09-09	2018-03-29	2018-06-20	1	2018-11-03	1	1	4	94.82	8	1	0	0	1	1	.	.	10.9	5130000	1750000	304000	.	0	1	0	0	2017-12-29	2016-05-12	.	2	1	.	22250	.	22000	20650	18300	20800	28000	21700	.	22650	21880	.	.	16700	17250	21050	1
286	1939-10-11	2018-04-05	2019-09-15	1	2019-09-15	1	0	8	90.76	8	1	1	0	0	0	382	475	12.6	3150000	1150000	287000	.	0	0	1	1	2017-05-10	2016-03-01	.	2	1	.	.	.	.	.	.	.	.	.	.	.	.	.	.	20000	18790	.	1
287	1943-05-28	2018-04-20	2018-09-14	1	2019-06-22	1	1	8	103.00	8	1	0	0	0	0	101	191	13.8	3310000	1950000	247000	.	0	0	0	0	2018-01-15	.	.	1	1	.	.	22240	.	.	.	.	.	.	.	31350	.	.	.	19230	19900	.	.
288	1953-11-02	2018-04-26	2018-07-13	1	2018-09-12	1	1	4	340.00	.	1	1	1	0	1	101	225	10.2	6730000	1130000	330000	.	1	1	1	0	2018-01-25	2017-07-10	.	2	1	22850	17380	27860	.	19740	19480	19930	26520	25990	.	22510	19930	25790	.	19190	17410	19200	1
289	1955-11-24	2018-06-13	2019-04-05	1	2020-02-05	0	0	10	856.20	8	1	1	0	1	0	.	.	12.0	2540000	1560000	175000	.	0	1	0	0	2016-09-12	.	.	1	1	.	.	.	.	.	.	.	.	.	.	21830	20310	.	.	19560	19290	21550	1
291	1945-04-19	2016-07-19	2016-10-27	1	2016-10-27	1	0	4	70.00	8	1	0	1	1	1	849	577	11.4	5400000	620000	315000	.	0	1	0	1	2015-09-29	.	2015-09-29	2	0	.	.	.	.	.	.	.	.	.	.	.	.	.	.	.	34450	22310	1
292	1949-02-06	2016-07-19	2016-10-19	1	2017-06-20	1	0	3	295.00	.	1	0	0	1	1	157	.	10.5	3200000	1100000	328000	.	0	1	1	0	2014-04-15	.	.	1	1	.	.	.	.	.	18650	20500	34350	.	.	.	.	.	.	20090	19920	.	1
294	1959-10-06	2016-11-23	2017-02-20	0	2019-12-19	0	0	4	70.30	9	1	0	0	0	1	.	.	11.5	5380000	2010000	449000	.	0	1	1	1	2015-05-25	.	2015-05-25	2	1	.	.	.	21770	.	.	.	.	.	.	.	.	.	.	23350	22620	.	1
295	1941-12-04	2017-04-10	2018-03-13	0	2019-09-21	0	0	8	141.40	.	1	0	0	1	0	.	.	11.9	4390000	3410000	269000	.	0	0	0	1	2015-05-26	2014-11-26	.	2	1	.	.	.	.	.	.	.	.	.	.	22000	.	.	.	22850	21600	21030	.
296	1953-01-20	2017-08-30	2018-11-06	0	2019-10-25	0	1	10	8.01	9	1	1	0	0	0	89	157	11.0	7540000	1240000	279000	40.0	0	0	0	0	2015-11-30	2017-01-25	2015-11-30	3	1	.	35000	.	21930	20990	21200	22450	32200	22400	.	.	.	24900	21100	20150	18850	.	1
298	1946-04-23	2017-08-23	2018-08-08	0	2019-10-31	0	0	10	58.88	9	1	1	0	1	1	.	.	12.4	2170000	1790000	208000	.	0	0	0	0	2013-11-12	.	2015-04-07	2	1	.	.	.	.	.	20350	20900	.	.	.	22700	21160	.	.	20100	19550	.	1
300	1942-09-18	2017-12-04	2018-10-21	1	2018-10-21	1	1	10	228.80	8	1	0	0	1	0	156	307	10.9	3570000	1840000	304000	41.0	0	0	1	0	2016-04-26	2017-04-20	.	2	1	21900	.	.	.	19020	19790	19670	.	.	.	.	.	.	.	.	19940	21310	1
301	1944-05-17	2018-06-19	2019-06-26	1	2019-10-16	0	0	10	39.00	9	1	0	0	0	0	54	216	13.9	2950000	1820000	230000	40.0	0	0	1	0	2015-03-19	2015-01-22	2017-05-24	3	0	.	.	.	.	.	.	.	.	.	.	.	21540	.	.	.	33960	.	.
302	1936-04-29	2018-07-30	2019-08-23	1	2019-08-23	1	1	10	260.00	8	1	0	0	1	1	.	334	12.0	4850000	820000	265000	.	0	0	0	1	2016-06-09	.	2017-07-17	2	1	21620	26100	30340	.	28640	24670	24630	29500	23560	.	26810	23990	.	.	19570	19290	21610	1
303	1941-03-18	2018-07-09	2019-06-08	1	2019-06-08	1	1	4	14.35	8	1	0	0	1	1	.	274	15.0	6200000	2540000	304000	.	0	0	0	0	2017-01-16	.	2017-11-15	2	1	.	21520	.	.	.	22260	.	.	.	.	20950	.	.	.	19360	23950	.	1
304	1943-12-22	2018-10-23	2018-12-27	0	2019-11-02	0	0	3	4.19	9	1	0	0	1	1	.	.	12.8	5050000	1420000	350000	.	0	0	0	1	2018-04-10	2017-05-15	.	2	1	21710	.	.	.	21010	18540	21630	30180	.	.	20330	.	.	.	19400	18030	21660	1
305	1940-09-12	2016-03-16	2016-06-29	1	2016-07-08	1	1	4	12.94	9	1	0	1	0	1	205	318	12.2	5500000	.	221000	31.3	1	1	0	0	2015-07-23	.	.	1	1	.	.	.	.	21670	21160	.	.	.	.	.	24110	.	.	23070	21520	22050	.
306	1949-04-18	2017-10-04	2018-06-07	1	2018-06-07	1	0	3	390.00	9	1	0	0	1	0	.	.	14.3	4700000	.	199000	.	1	1	0	1	2017-02-24	.	2016-07-20	2	1	.	19900	.	.	20800	17500	18400	24500	.	.	.	21800	.	.	22550	17600	19750	.
307	1946-11-06	2017-11-15	2018-04-23	1	2018-04-23	1	1	7	733.44	.	1	1	1	0	1	382	475	13.7	4800000	.	194000	42.0	0	0	0	0	2017-01-03	.	.	1	1	.	22580	.	.	.	21050	.	29800	.	.	22900	.	.	.	19550	18100	.	.
308	1961-04-25	2018-01-17	2019-02-26	1	2019-02-26	1	0	4	14.69	8	1	0	0	0	0	101	191	13.8	4860000	2350000	194000	35.3	0	0	0	0	2017-02-17	.	.	1	1	.	22480	.	.	.	20690	.	.	21140	.	.	.	.	.	19250	17750	22200	1
309	1942-12-16	2018-03-21	2019-01-13	1	2019-01-13	1	1	3	444.50	8	1	0	0	0	0	101	.	9.0	3230000	600000	209000	25.5	1	1	0	0	2014-03-07	.	2015-03-05	2	1	.	.	.	.	.	.	22770	.	.	.	.	20120	.	.	20640	20130	22700	.
310	1940-07-13	2018-09-19	2019-11-28	1	2019-11-28	1	1	6	175.60	10	1	0	0	0	0	.	.	13.1	3200000	.	273000	32.2	0	1	0	1	2018-02-16	2016-03-18	.	2	1	.	.	.	.	.	.	.	31780	.	.	22090	.	.	.	32580	21930	.	.
311	1947-01-13	2017-06-09	2017-12-04	1	2019-04-09	1	0	8	37.70	.	1	0	0	1	1	270	451	11.5	3700000	800000	269000	3.7	1	1	0	1	2015-12-01	.	2015-12-01	2	1	22000	.	.	.	.	.	.	.	.	.	22600	22600	.	.	20550	18950	.	.
312	1939-09-10	2017-07-21	2017-12-22	1	2018-07-13	1	1	5	842.00	6	1	0	0	1	1	106	272	12.7	3100000	900000	173000	3.7	0	0	1	1	2016-03-21	.	2016-12-02	2	0	.	.	.	.	.	.	.	.	.	.	.	.	.	.	.	23220	.	1
313	1938-08-01	2017-08-09	2017-11-12	1	2017-11-12	1	1	2	4.10	8	1	0	0	1	1	391	1177	9.5	3040000	1550000	179000	4.0	0	0	1	1	2016-04-21	.	.	1	1	20900	22750	.	.	20000	16300	17050	28150	21650	.	21400	22700	26460	22400	18400	15450	18250	1
315	1947-06-18	2017-10-18	2017-11-06	0	2017-11-27	0	1	10	193.00	9	1	.	.	.	1	.	.	.	840000	90000	248000	.	1	0	0	1	2016-09-07	.	.	1	1	.	22720	.	.	.	.	.	.	.	.	.	21870	.	.	19000	17850	20800	.
[truncated: 53 more columns]
